# Supplementary material for: Addressing Thalassaemia Management from Patients’ Perspectives: An International Collaborative Assessment
Source: Medicina (Kaunas). 2024 Apr 18;60(4):650. doi: 10.3390/medicina60040650 (PMC11052322; doi:10.3390/medicina60040650)
Supplement: Supplementary file 1 [file medicina-60-00650-s001.zip]

Archive with 1 entries (1 files):
- medicina-2955898-supplementary.pdf
